# Supplementary material for: Metagenomic Analyses of Water Samples of Two Urban Freshwaters in Berlin, Germany, Reveal New Highly Diverse Invertebrate Viruses
Source: Microorganisms. 2024 Nov 19;12(11):2361. doi: 10.3390/microorganisms12112361 (PMC11596407; doi:10.3390/microorganisms12112361)
Supplement: Supplementary file 1 [file microorganisms-12-02361-s001.zip]

Archive with 1 entries (1 files):
- microorganisms-3298242-supplementary.pdf
